# Supplementary material for: The Effect of Ametropia on Glaucomatous Visual Field Loss
Source: J Clin Med. 2021 Jun 25;10(13):2796. doi: 10.3390/jcm10132796 (PMC8268842; doi:10.3390/jcm10132796)
Supplement: Supplementary file 1 [file jcm-10-02796-s001.zip]

Archive with 1 entries (1 files):
- jcm-1263686-supplementary.pdf
